# Supplementary material for: Cellular phenotype database: a repository for systems microscopy data
Source: Bioinformatics. 2015 Apr 9;31(16):2736–40. doi: 10.1093/bioinformatics/btv199 (PMC4528631; doi:10.1093/bioinformatics/btv199)
Supplement: Supplementary Data [file supp_btv199_suppl_data.zip]

Archive with 1 entries (1 files):
- Appendix_1.csv
