# Supplementary material for: Cellular phenotype database: a repository for systems microscopy data
Source: Bioinformatics. 2015 Apr 9;31(16):2736–40. doi: 10.1093/bioinformatics/btv199 (PMC4528631; doi:10.1093/bioinformatics/btv199)
Supplement: Supplementary Data [file supp_btv199_suppl_data.zip › Appendix_1.csv]

# Session with generic information about the study including title	description	publication details (if applicable) and contact details
# Study
Study Identifier
Study Species
Study Title
Study Description
Study External URL
Study Results Summary
Study Screens Number
# Study Publication
Study PubMed ID
Study Publication Title
Study Authors List
Study Issue
Study Paper URL
# Study Contacts
Study Person Last Name
Study Person First Name
Study Person Email
Study Person Address
# Session containing all information relative to a specific screen including materials used	protocols names and description	phenotype names and description. For multiple assays this session should be repeated
# Study Screens
Screen Data 1
Screen Technology Type
Screen Type
Screen Target organism
# Screen materials
Screen Cell Line
# Screen library
Screen library Version
Screen library Type
Screen library Manufacturer
# Screen Protocols (use several columns for Protocol name/description if there are several of them)
Screen Protocol name
Screen Protocol description
Screen score abbreviations
# Screen Phenotypes
Screen Phenotype name
Screen Phenotype description
Screen Phenotype score type
Screen Phenotype score parameter
Screen Phenotype scoring rules
Screen scoring method
# Session with information about the data files/structure
# Screen Raw Image data
Screen images external site
Screen images external site references explanation
# Screen Processed data. Processed data file to be supplied separately	see instructions
Screen processed data file name
Screen processed data file md5sum
Screen processed data column name
Screen processed data column type
Screen processed data column unit
Screen processed data column description
Screen Data 2
Screen Technology Type
Screen Type
Screen Target organism
# Screen materials
Screen Cell Line
# Screen library
Screen library version
Screen library Type
Screen library Manufacturer
# Screen Protocols (use several columns for Protocol name/description if there are several of them)
Screen Protocol name
Screen Protocol description
Screen score abbreviations
# Screen Phenotypes
Screen Phenotype name
Screen Phenotype description
Screen Phenotype score type
Screen Phenotype score parameter
Screen Phenotype scoring rules
Screen scoring method
# Session with information about the data files/structure
# Screen Raw Image data
Screen images external site
Screen images external site references explanation
# Screen Processed data. Processed data file to be supplied separately	see instructions
Screen processed data file name
Screen processed data file md5sum
Screen processed data column name
Screen processed data column type
Screen processed data column unit
Screen processed data column description
